# Supplementary material for: Unveiling the Anti-Angiogenic Potential of Small-Molecule (Kinase) Inhibitors for Application in Rheumatoid Arthritis
Source: Cells. 2025 Jan 11;14(2):102. doi: 10.3390/cells14020102 (PMC11764070; doi:10.3390/cells14020102)
Supplement: Supplementary file 1 [file cells-14-00102-s001.zip]

Archive with 1 entries (1 files):
- cells-3398288-supplementary.pdf
